# Supplementary material for: Abnormal Sialylation Promotes Chemotherapy Resistance in Bladder Cancer via the PI3K-AKT-mTOR Signaling Pathway
Source: Cancers (Basel). 2026 May 24;18(11):1713. doi: 10.3390/cancers18111713 (PMC13255594; doi:10.3390/cancers18111713)
Supplement: Supplementary file 1 [file cancers-18-01713-s001.zip]

Archive with 3 entries (3 files):
- cancers-4267108-supplementary figure.pdf
- cancers-4267108-supplementary tables.pdf
- File S1. WB Original Data Files.pdf
